# Supplementary material for: Proposing Novel Data Analytics Method for Anatomical Landmark Identification from Endoscopic Video Frames
Source: J Healthc Eng. 2022 Feb 23;2022:8151177. doi: 10.1155/2022/8151177 (PMC8890842; doi:10.1155/2022/8151177)
Supplement: Supplementary Materials — Appendix A. Summary of related works. Table A.1. A summary of the previous studies for abnormality diagnosis of the endoscopic videos of GI tract. Appendix B. More details about CNNs. Figure B. SEQ Figure \∗ ARABIC 1. CNN architecture. Figure B. SEQ Figure \∗ ARABIC 2. A sample of convolution operation in CNN. Figure B. SEQ Figure \∗ ARABIC 3. A sample of max-pooling operation in CNN. [file 8151177.f1.zip]

Archive with 2 entries (2 files):
- 8151177.f1/supplementaryMaterials_AppendixA (2).docx
- 8151177.f1/supplementaryMaterials_AppendixB (2).docx
